# Supplementary material for: Clinical and economic burden of invasive meningococcal disease: Evidence from a large German claims database
Source: PLoS One. 2020 Jan 28;15(1):e0228020. doi: 10.1371/journal.pone.0228020 (PMC6986746; doi:10.1371/journal.pone.0228020)
Supplement: S2 Appendix — (XLSX) [file pone.0228020.s002.xlsx]

## Sheet: Table 0
Attrition Table
	N	%
Inclusion criteria
Patients in the InGef database between 2008 and 2016	8030271	100
Thereof with continuous insurance of at least one year or from birth onwards between 2008 and 2016	7305575	91
Thereof with valid information on age and sex	7305570	91
Thereof without prior ambulatory or hospital diagnosis of IMD	7305526	91
IMD cases between 2009 and 2015 (study population)	164	0

## Sheet: Table 1
Demographic and clinical characteristics of IMD patients between 2009 and 2015, stratified by age group
	< 1 year		1-4 years		5-9 years		10-17 years		18-24 years		25+ years
	N IMD cases	%	N IMD cases	%	N IMD cases	%	N IMD cases	%	N IMD cases	%	N IMD cases	%
Overall	16	100	33	100	6	100	22	100	30	100	57	100
Sex
Men	9	56.3	15	45.5	N < 5		10	45.5	19	63.3	25	43.9
Women	7	43.8	18	54.5	N < 5		12	54.5	11	36.7	32	56.1
Type of IMD
Meningitis + sepsis	N < 5		N <5		N < 5		N <5		6	20	7	12.3
Meningitis only	N < 5		10	30.3	N < 5		10	45.5	16	53.3	20	35.1
Sepsis only	9	56.3	16	48.5	N < 5		8	36.4	5	16.7	19	33.3
Other IMD	N < 5		N <5		0	0	0	0	N <5		11	19.3
Length of hospital stay of IMD in days
Mean + SD	12.5 +/- 5.2	.	12.7 +/- 14.3	.	6.5 +/- 2.9	.	12.3 +/- 6.2	.	12.1 +/- 4.7	.	15.0 +/- 14.6	.
Median + Q1,Q3	13 [8, 16]	.	10 [8, 12]	.	8 [6, 8]	.	11 [9, 14]	.	12 [10, 15]	.	12 [6, 18]	.
Min, Max	4, 24	.	1, 88	.	1, 9	.	1, 34	.	1, 20	.	1, 82	.
Presence of risk condition according to STIKO
Yes	0	0	N < 5		0	0	N < 5		N < 5		11	19.3
No	16	100	31	93.9	6	100	18	81.8	26	86.7	46	80.7
Presence of IMD complication at hospital discharge
Yes	N < 5		7	21.2	0	0	N < 5		N < 5		8	14
No	15	93.8	26	78.8	6	100	20	90.9	27	90	49	86
Presence of IMD complication during the study period
Yes	N < 5		8	24.2	0	0	N < 5		N < 5		10	17.5
No	15	93.8	25	75.8	6	100	20	90.9	27	90	47	82.5
Adrenal hemorrhage	N <5		7	21.2	0	0	N <5		N <5		6	10.5
Anoxic brain damage	0	0	0	0	0	0	0		0	0	N <5
Stroke	0	0	N <5		0	0	N <5		0	0	N <5
Presence of Sequelae occurred during the study period**
Yes	N < 5		9	28.1	N < 5		N < 5		7	25.9	12	24
No	11	73.3	23	71.9	5	83.3	17	89.5	20	74.1	38	76
Limb ataxia, paresis, and paralysis	0	0	0	0	0	0	N <5		N <5		N <5
Cranial nerve palsy	0	0	N <5		0	0	N <5		N <5		N <5
Learning disabilities and mental retardation	N <5		N <5		N <5		0	0	0	0	0	0
Blindness	0	0	0	0	0	0	0	0	0		N <5
Obstructive hydrocephalus	N <5		0	0	0	0	N <5		N <5		N <5
Hearing loss	N <5		0	0	0	0	N <5		N <5		N <5
Skin necrosis and/or skin grafting	N <5		N <5		0	0	0	0	0		N <5
Limb amputation	0	0	N <5		0	0	0	0	0		N <5
Chronic renal failure	0	0	N <5		0	0	0	0	N <5		10	18.5
Epilepsy and seizures	N <5		N <5		0	0	0		N <5		5	8.9

## Sheet: Table 2
Costs and healthcare resource use in IMD cases within 1 month, 1 month to <1 year, 1 year to <3 years, 3 to <5 years and 5 to <7 years stratified by clinical presentation of IMD
	All IMD Cases	Meningitis only	Sepsis only	Meningitis + sepsis	Other IMD
	N=164 (100%)	N=62 (100%)	N=58 (100%)	N=26 (100%)	N=18 (100%)
Costs during the index hospitalization (Mean +/- SD)	9620.2 +/- 22197.3	5833.8 +/- 6227.7	14273.7 +/- 34807.8	11991.5 +/- 15447.6	4242.2 +/- 2538.0
Duration of study follow-up in months (Mean +/- SD)	47.7 +/- 27.4	46.9 +/- 27.6	47.8 +/- 30.0	56.1 +/- 23.0	37.3 +/- 21.7
Costs/HRU within 1 month	N=164 (100%)	N=62 (100%)	N=58 (100%)	N=26 (100%)	N=18 (100%)
Hospital costs (Mean +/- SD)	224.3 +/- 1269.6	187.1 +/- 1202.4	78.2 +/- 359.7	715.8 +/- 2504.4	113.0 +/- 384.8
Ambulatory care costs (Mean +/- SD)	62.1 +/- 76.6	76.6 +/- 99.3	46.8 +/- 57.3	66.2 +/- 68.5	55.6 +/- 37.0
Drug treatment costs (Mean +/- SD)	40.2 +/- 142.1	32.1 +/- 118.7	35.7 +/- 134.8	31.0 +/- 55.5	96.3 +/- 271.7
Costs for remedies and aids (Mean +/- SD)	8.3 +/- 46.2	4.3 +/- 24.9	13.9 +/- 62.7	0.0 +/- 0.0	16.3 +/- 69.1
Overall costs (Mean +/- SD)	334.9 +/- 1285.0	300.2 +/- 1224.2	174.5 +/- 401.2	813.0 +/- 2477.2	281.2 +/- 668.7
Hospitalizations (Mean +/- SD)	0.2 +/- 0.4	0.1 +/- 0.4	0.1 +/- 0.4	0.3 +/- 0.7	0.1 +/- 0.3
Ambulatory physician contacts (Mean +/- SD)	1.6 +/- 1.5	1.8 +/- 1.6	1.4 +/- 1.4	1.9 +/- 1.4	1.4 +/- 1.0
Different drugs used (ATC 7-digit) (Mean +/- SD)	1.3 +/- 2.0	0.9 +/- 1.3	1.3 +/- 2.1	1.3 +/- 1.6	2.5 +/- 3.5
Costs/HRU 1 month to 1 year	N=155 (94.5%)	N=62 (100%)	N=51 (87.9%)	N=25 (96.2%)	N=17 (94.4%)
Hospital costs (Mean +/- SD)	1266.2 +/- 4307.4	655.4 +/- 1954.6	1801.4 +/- 5317.9	1761.7 +/- 6064.4	1159.5 +/- 4209.9
Ambulatory care costs (Mean +/- SD)	468.6 +/- 534.2	526.7 +/- 732.6	409.6 +/- 358.7	480.1 +/- 283.3	417.3 +/- 387.8
Drug treatment costs (Mean +/- SD)	265.6 +/- 814.4	256.0 +/- 764.2	252.8 +/- 938.9	219.6 +/- 485.0	406.6 +/- 1012.0
Costs for remedies and aids (Mean +/- SD)	500.4 +/- 3612.2	232.9 +/- 1427.3	1076.1 +/- 6082.6	202.3 +/- 471.4	187.4 +/- 538.5
Overall costs (Mean +/- SD)	2500.8 +/- 6379.8	1670.9 +/- 3467.9	3539.8 +/- 9223.9	2663.6 +/- 6041.5	2170.8 +/- 4360.8
Hospitalizations (Mean +/- SD)	0.3 +/- 0.9	0.1 +/- 0.5	0.5 +/- 1.4	0.4 +/- 0.7	0.1 +/- 0.2
Ambulatory physician contacts (Mean +/- SD)	8.2 +/- 6.5	8.3 +/- 6.6	8.0 +/- 7.2	9.4 +/- 6.1	6.6 +/- 4.0
Different drugs used (ATC 7-digit) (Mean +/- SD)	3.7 +/- 3.4	3.1 +/- 3.3	3.9 +/- 3.2	5.0 +/- 4.2	3.1 +/- 2.6
Costs/HRU 1 year to 3 years	N=144 (87.8%)	N=55 (88.7%)	N=48 (82.8%)	N=25 (96.2%)	N=16 (88.9%)
Hospital costs (Mean +/- SD)	1237.3 +/- 3835.5	1093.2 +/- 4093.7	1789.5 +/- 4729.1	685.3 +/- 1654.4	938.6 +/- 1951.0
Ambulatory care costs (Mean +/- SD)	685.5 +/- 689.5	631.8 +/- 800.4	610.2 +/- 483.7	1071.0 +/- 784.8	493.3 +/- 437.8
Drug treatment costs (Mean +/- SD)	587.2 +/- 3406.3	188.4 +/- 344.7	293.5 +/- 595.7	2108.3 +/- 8051.4	462.0 +/- 788.4
Costs for remedies and aids (Mean +/- SD)	673.3 +/- 4105.6	87.5 +/- 257.9	1561.4 +/- 6950.8	634.4 +/- 1748.1	83.4 +/- 176.0
Overall costs (Mean +/- SD)	3183.2 +/- 7786.5	2000.9 +/- 4396.8	4254.6 +/- 10845.6	4499.0 +/- 8652.5	1977.3 +/- 2609.9
Hospitalizations (Mean +/- SD)	0.4 +/- 1.0	0.3 +/- 0.8	0.5 +/- 1.5	0.2 +/- 0.4	0.3 +/- 0.6
Ambulatory physician contacts (Mean +/- SD)	13.3 +/- 11.2	11.6 +/- 10.7	13.4 +/- 11.6	19.7 +/- 11.4	8.6 +/- 6.3
Different drugs used (ATC 7-digit) (Mean +/- SD)	3.9 +/- 3.7	3.1 +/- 3.2	4.4 +/- 4.0	5.0 +/- 4.0	3.1 +/- 3.1
Costs/HRU 3 years to 5 years	N=104 (63.4%)	N=38 (61.3%)	N=37 (63.8%)	N=20 (76.9%)	N=9 (50.0%)
Hospital costs (Mean +/- SD)	737.3 +/- 2065.9	1147.6 +/- 2450.0	367.3 +/- 971.9	933.8 +/- 2964.1	89.1 +/- 267.3
Ambulatory care costs (Mean +/- SD)	608.4 +/- 600.2	587.7 +/- 568.6	555.0 +/- 570.6	890.3 +/- 717.4	288.9 +/- 356.0
Drug treatment costs (Mean +/- SD)	216.7 +/- 501.5	150.3 +/- 264.4	131.1 +/- 220.7	438.3 +/- 960.1	356.5 +/- 554.1
Costs for remedies and aids (Mean +/- SD)	512.1 +/- 2705.3	92.1 +/- 253.5	1250.7 +/- 4466.9	154.1 +/- 285.9	43.8 +/- 131.5
Overall costs (Mean +/- SD)	2074.5 +/- 3927.1	1977.8 +/- 2830.7	2304.2 +/- 5285.1	2416.6 +/- 3682.6	778.3 +/- 1060.1
Hospitalizations (Mean +/- SD)	0.2 +/- 0.5	0.3 +/- 0.6	0.2 +/- 0.4	0.2 +/- 0.4	0.0 +/- 0.0
Ambulatory physician contacts (Mean +/- SD)	12.2 +/- 11.7	13.6 +/- 12.3	11.0 +/- 12.0	14.4 +/- 10.8	6.8 +/- 8.2
Different drugs used (ATC 7-digit) (Mean +/- SD)	2.2 +/- 2.6	2.5 +/- 2.9	1.9 +/- 2.2	2.6 +/- 3.0	1.4 +/- 2.4
Costs/HRU 5 years to 7 years	N=63 (38.4%)	N=23 (37.1%)	N=25 (43.1%)	N=12 (46.1%)	N=3 (16.7%)
Hospital costs (Mean +/- SD)	1407.2 +/- 5401.2	73.7 +/- 206.9	3096.9 +/- 8322.6	794.6 +/- 1435.5	0.0 +/- 0.0
Ambulatory care costs (Mean +/- SD)	614.8 +/- 944.2	655.4 +/- 654.1	519.6 +/- 1086.4	863.3 +/- 1195.5	102.5 +/- 113.2
Drug treatment costs (Mean +/- SD)	194.4 +/- 542.7	217.1 +/- 621.0	202.4 +/- 564.1	179.6 +/- 428.6	12.0 +/- 14.6
Costs for remedies and aids (Mean +/- SD)	461.0 +/- 1526.8	132.0 +/- 285.8	970.8 +/- 2333.6	144.5 +/- 330.5	0.0 +/- 0.0
Overall costs (Mean +/- SD)	2677.3 +/- 6080.5	1078.2 +/- 1328.8	4789.8 +/- 9041.5	1981.9 +/- 2946.8	114.4 +/- 127.8
Hospitalizations (Mean +/- SD)	0.3 +/- 0.7	0.1 +/- 0.3	0.6 +/- 1.0	0.3 +/- 0.5	0.0 +/- 0.0
Ambulatory physician contacts (Mean +/- SD)	11.6 +/- 13.2	13.4 +/- 13.6	10.4 +/- 14.7	12.8 +/- 10.6	3.0 +/- 3.0
Different drugs used (ATC 7-digit) (Mean +/- SD)	1.6 +/- 1.7	1.5 +/- 1.7	1.8 +/- 1.8	1.8 +/- 1.4	0.7 +/- 1.2

## Sheet: Table 3
Baseline costs and healthcare resource use in IMD cases and matched comparator group without IMD
	Matched IMD Cohort		Matched Non-IMD controls
	N	%	N	%	Standardized mean difference
Overall	147	100	567	100	.
Sex
Men	70	47.6	272	48	.
Women	77	52.4	295	52	.
Age at IMD diagnosis
<1 year	14	9.5	53	9.4	.
1 - 4 years	31	21.1	121	21.3	.
5 - 9 years	6	4.1	24	4.2	.
10 - 17 years	22	15	88	15.5	.
18 - 24 years	28	19.1	112	19.8	.
25+ years	46	31.3	169	29.8	.
Costs
Hospital costs (Mean +/- SD)	220.2 +/- 693.5		245.3 +/- 802.8		0.03
Ambulatory care costs (Mean +/- SD)	315.3 +/- 268.2		348.5 +/- 406.9		0.09
Drug treatment costs (Mean +/- SD)	88.6 +/- 176.4		153.5 +/- 461.1		0.15
Costs for remedies and aids (Mean +/- SD)	84.8 +/- 370.1		58.5 +/- 192.1		0.11
Overall costs (Mean +/- SD)	708.9 +/- 937.6		805.8 +/-1161.8		0.09
HRU
Hospitalizations (Mean +/- SD)	0.1 +/- 0.3		0.1 +/- 0.4		0.04
Ambulatory physician contacts (Mean +/- SD)	6.6 +/- 4.8		6.7 +/- 5.0		0.01
Different drugs used (ATC 7-digit) (Mean +/- SD)	3.6 +/- 3.4		3.4 +/- 3.5		0.05
Costs (Median)
Hospital costs (Median (Q1;Q3))	0.0 (0.0;0.0)		0.0 (0.0;0.0)		.
Ambulatory care costs (Median (Q1;Q3))	255.7 (126.2;390.0)		268.9 (113.0;441.7)		.
Drug treatment costs (Median (Q1;Q3))	36.2 (10.6;96.6)		31.9 (6.2;98.4)		.
Overall costs (Median (Q1;Q3))	352.2 (187.2;853.9)		367.7 (160.1;768.4)		.
HRU (Median)
Costs for remedies and aids (Median (Q1;Q3))	0.0 (0.0;0.0)		0.0 (0.0;0.0)		.
Hospitalizations (Median (Q1;Q3))	0.0 (0.0;0.0)		0.0 (0.0;0.0)		.
Ambulatory physician contacts (Median (Q1;Q3))	6.0 (3.0;9.0)		6.0 (3.0;9.0)		.
Different drugs used (ATC 7-digit) (Median (Q1;Q3))	3.0 (1.0;5.0)		2.0 (1.0;5.0)		.

## Sheet: Table 4
Costs and healthcare resource use in IMD cases and matched control group without IMD within 1 month, 1 month to <1 year, 1 year to <3 years, 3 to <5 years and 5 to <7 years
	All IMD Cases	Matched IMD Cohort	Matched Non-IMD Controls
	N=164 (100%)	N=147 (100%)	N=567 (100%)
Costs during the index hospitalization (Mean +/- SD)	9620.2 +/- 22197.3	9418.6 +/- 22882.7	N/A
Duration of study follow-up in months (Mean +/- SD)	47.7 +/- 27.4	48.3 +/- 26.6	49.9 +/- 24.7
Costs/HRU within 1 month	N=164 (100%)	N=147 (100%)	N=567 (100%)
Hospital costs (Mean +/- SD)	224.3 +/- 1269.6	231.8 +/- 1334.1	9.8 +/- 140.4
Ambulatory care costs (Mean +/- SD)	62.1 +/- 76.6	63.9 +/- 79.9	30.3 +/- 91.1
Drug treatment costs (Mean +/- SD)	40.2 +/- 142.1	20.7 +/- 46.0	11.7 +/- 49.0
Costs for remedies and aids (Mean +/- SD)	8.3 +/- 46.2	6.7 +/- 42.1	3.8 +/- 24.4
Overall costs (Mean +/- SD)	334.9 +/- 1285.0	323.0 +/- 1336.6	55.5 +/- 186.1
Hospitalizations (Mean +/- SD)	0.2 +/- 0.4	0.1 +/- 0.4	0.0 +/- 0.1
Ambulatory physician contacts (Mean +/- SD)	1.6 +/- 1.5	1.6 +/- 1.4	0.8 +/- 1.1
Different drugs used (ATC 7-digit) (Mean +/- SD)	1.3 +/- 2.0	1.1 +/- 1.5	0.6 +/- 1.2
Costs/HRU 1 month to 1 year	N=155 (94.5%)	N=139 (94.6%)	N=563 (99.3%)
Hospital costs (Mean +/- SD)	1266.2 +/- 4307.4	1098.7 +/- 4167.3	407.6 +/- 2178.1
Ambulatory care costs (Mean +/- SD)	468.6 +/- 534.2	405.3 +/- 342.7	316.9 +/- 389.0
Drug treatment costs (Mean +/- SD)	265.6 +/- 814.4	133.5 +/- 282.9	127.2 +/- 362.0
Costs for remedies and aids (Mean +/- SD)	500.4 +/- 3612.2	439.5 +/- 3691.2	64.5 +/- 286.7
Overall costs (Mean +/- SD)	2500.8 +/- 6379.8	2077.0 +/- 6154.3	916.2 +/- 2416.6
Hospitalizations (Mean +/- SD)	0.3 +/- 0.9	0.2 +/- 0.6	0.1 +/- 0.4
Ambulatory physician contacts (Mean +/- SD)	8.2 +/- 6.5	7.7 +/- 6.0	6.2 +/- 5.0
Different drugs used (ATC 7-digit) (Mean +/- SD)	3.7 +/- 3.4	3.5 +/- 3.3	2.7 +/- 3.0
Costs/HRU 1 year to 3 years	N=144 (87.8%)	N=131 (89.1%)	N=530 (93.5%)
Hospital costs (Mean +/- SD)	1237.3 +/- 3835.5	968.1 +/- 3367.9	721.0 +/- 2606.5
Ambulatory care costs (Mean +/- SD)	685.5 +/- 689.5	616.2 +/- 574.3	668.0 +/- 754.5
Drug treatment costs (Mean +/- SD)	587.2 +/- 3406.3	566.1 +/- 3566.9	254.2 +/- 687.9
Costs for remedies and aids (Mean +/- SD)	673.3 +/- 4105.6	714.8 +/- 4301.5	173.7 +/- 625.2
Overall costs (Mean +/- SD)	3183.2 +/- 7786.5	2865.3 +/- 7852.4	1817.0 +/- 3603.0
Hospitalizations (Mean +/- SD)	0.4 +/- 1.0	0.3 +/- 0.7	0.2 +/- 0.7
Ambulatory physician contacts (Mean +/- SD)	13.3 +/- 11.2	12.7 +/- 10.5	12.7 +/- 10.2
Different drugs used (ATC 7-digit) (Mean +/- SD)	3.9 +/- 3.7	3.7 +/- 3.5	3.6 +/- 3.6
Costs/HRU 3 years to 5 years	N=104 (63.4%)	N=96 (65.3%)	N=395 (69.7%)
Hospital costs (Mean +/- SD)	737.3 +/- 2065.9	603.6 +/- 1981.3	531.5 +/- 2045.2
Ambulatory care costs (Mean +/- SD)	608.4 +/- 600.2	554.1 +/- 555.9	547.2 +/- 671.9
Drug treatment costs (Mean +/- SD)	216.7 +/- 501.5	189.1 +/- 493.8	206.4 +/- 792.5
Costs for remedies and aids (Mean +/- SD)	512.1 +/- 2705.3	508.5 +/- 2810.7	176.6 +/- 531.9
Overall costs (Mean +/- SD)	2074.5 +/- 3927.1	1855.3 +/- 3890.9	1461.7 +/- 2919.6
Hospitalizations (Mean +/- SD)	0.2 +/- 0.5	0.2 +/- 0.5	0.2 +/- 0.6
Ambulatory physician contacts (Mean +/- SD)	12.2 +/- 11.7	11.0 +/- 10.3	10.3 +/- 9.6
Different drugs used (ATC 7-digit) (Mean +/- SD)	2.2 +/- 2.6	2.0 +/- 2.4	2.2 +/- 2.7
Costs/HRU 5 years to 7 years	N=63 (38.4%)	N=56 (38.1%)	N=211 (37.2%)
Hospital costs (Mean +/- SD)	1407.2 +/- 5401.2	1361.5 +/- 5598.7	841.6 +/- 3583.5
Ambulatory care costs (Mean +/- SD)	614.8 +/- 944.2	560.2 +/- 937.0	459.1 +/- 572.4
Drug treatment costs (Mean +/- SD)	194.4 +/- 542.7	148.7 +/- 428.9	206.2 +/- 610.9
Costs for remedies and aids (Mean +/- SD)	461.0 +/- 1526.8	465.0 +/- 1596.6	194.9 +/- 517.8
Overall costs (Mean +/- SD)	2677.3 +/- 6080.5	2535.4 +/- 6241.4	1701.8 +/- 4193.8
Hospitalizations (Mean +/- SD)	0.3 +/- 0.7	0.3 +/- 0.7	0.2 +/- 0.6
Ambulatory physician contacts (Mean +/- SD)	11.6 +/- 13.2	10.2 +/- 11.7	9.7 +/- 9.3
Different drugs used (ATC 7-digit) (Mean +/- SD)	1.6 +/- 1.7	1.5 +/- 1.6	1.8 +/- 2.1
